# Supplementary material for: Battle of the artificial intelligence: a comprehensive comparative analysis of DeepSeek and ChatGPT for urinary incontinence-related questions
Source: Front Public Health. 2025 Jul 23;13:1605908. doi: 10.3389/fpubh.2025.1605908 (PMC12325333; doi:10.3389/fpubh.2025.1605908)
Supplement: Supplementary file 1 [file Data_Sheet_1.zip]

Archive with 3 entries (2 files):
- Supplementary materials/Supplementary Table 1.docx
- Supplementary materials/Supplementary Table 2-6.docx
- Supplementary materials/
