# Supplementary material for: Battle of the artificial intelligence: a comprehensive comparative analysis of DeepSeek and ChatGPT for urinary incontinence-related questions
Source: Front Public Health. 2025 Jul 23;13:1605908. doi: 10.3389/fpubh.2025.1605908 (PMC12325333; doi:10.3389/fpubh.2025.1605908)
Supplement: Supplementary file 2 [file Table_1.xlsx]

## Sheet: FRE
Question number	W		S		B		FRE score		mDISCERN score		GQS score										W Number of words			mDISCERN score	ChatGPT-4.0	Evaluator 1	Evaluator 2	Evaluator 3	DeepSeek	Evaluator 1	Evaluator 2	Evaluator 3	GQS score	ChatGPT-4.0	Evaluator 1	Evaluator 2	Evaluator 3	DeepSeek	Evaluator 1	Evaluator 2	Evaluator 3
	ChatGPT	DeepSeek	ChatGPT	DeepSeek	ChatGPT	DeepSeek	ChatGPT	DeepSeek	ChatGPT	DeepSeek	ChatGPT	DeepSeek									S Number of sentences				1	28	28	28		28	28	28			5	5	5		5	5	5
1	267	561	20	63	417	783	61.1567	76.1419	28	28	5	5									B Number of syllables				2	29	29	29		29	31	30			4	4	4		5	5	5
2	270	278	20	30	408	406	65.2925	69.5461	29	30	4	5													3	30	30	30		28	28	28			5	5	5		5	5	5
3	339	488	29	48	464	628	79.1753	84.6849	30	28	5	5													4	30	30	30		28	28	28			5	5	5		5	5	5
4	256	563	18	55	430	720	50.2979	85.3559	30	28	5	5													5	28	28	28		27	27	27			5	5	5		5	5	5
5	220	530	17	49	382	854	46.8033	52.8273	28	27	5	5													6	28	28	28		28	28	28			4	4	4		5	5	5
6	172	662	14	54	275	787	59.1034	91.468	28	28	4	5													7	30	29	28		29	29	29			5	5	5		4	4	4
7	257	567	21	45	380	870	69.3238	57.4021	29	29	5	4													8	29	29	29		29	28	27			5	5	5		5	5	5
8	281	642	22	50	380	784	79.465	87.6077	29	28	5	5													9	28	28	28		28	28	28			5	5	5		5	5	5
9	460	850	28	104	667	1206	67.49	75.0324	28	28	5	5	Adherence to the guidelines (0: violation; 1: partially compliant; 2: fully compliant)		Whether expressed encouragement or comfort (1: YES; 0: NO)		whether recommended consulting a healthcare professional (1: YES; 0: NO)		whether stated that it could not provide medical advice(1: YES; 0: NO)						10	28	28	28		28	28	28			4	3	2		2	4	3
10	301	728	21	76	449	1017	66.0893	75.0684	28	28	3	3	ChatGPT	DeepSeek	ChatGPT	DeepSeek	ChatGPT	DeepSeek	ChatGPT	DeepSeek					11	28	28	28		33	33	33			4	5	3		4	5	3
11	317	441	19	42	475	637	63.134	69.2408	28	33	4	4	2	2	0	1	1	1	0	0					12	28	27	29		28	28	28			5	5	5		5	5	5
12	409	435	33	48	597	618	70.7681	73.5765	28	28	5	5	2	2	0	1	1	1	0	0					13	28	26	27		30	32	34			4	4	4		5	5	5
13	400	481	23	51	594	730	63.5518	63.9116	27	32	4	5	2	1	0	0	1	1	0	0					14	28	28	28		28	28	28			5	5	5		5	5	5
14	396	447	33	66	516	533	84.4186	97.7616	28	28	5	5	2	2	0	0	1	1	0	0					15	26	28	27		29	29	29			3	4	2		4	4	4
15	433	535	34	64	545	677	87.426	89.0436	27	29	3	4	2	2	0	1	1	1	0	0					16	28	28	28		28	28	28			4	4	4		5	5	5
16	399	621	32	53	594	913	68.2334	64.9705	28	28	4	5	1	1	1	1	1	1	0	0					17	28	28	28		28	28	28			4	4	4		5	5	5
17	341	449	15	53	467	581	67.9008	86.237	28	28	4	5	2	2	1	1	1	1	0	0					18	28	28	28		32	31	33			4	4	4		5	5	5
18	417	498	26	57	512	709	86.6826	73.7652	28	32	4	5	2	2	0	0	1	1	0	0					19	27	27	27		30	30	30			5	5	5		5	5	5
19	434	514	34	70	554	716	85.8871	78.6055	27	30	5	5	2	2	0	0	1	1	0	0					20	29	29	29		30	30	30			4	4	4		5	5	5
20	432	597	30	71	649	872	65.1232	70.7992	29	30	4	5	2	2	0	0	1	0	0	0					21	27	28	29		27	29	28			4	4	4		5	5	5
21	369	551	29	49	451	778	90.52	71.2659	28	28	4	5	1	1	0	1	1	1	0	0					22	28	28	28		28	28	28			4	4	4		5	5	5
22	397	564	25	57	567	752	69.8901	80.6441	28	28	4	5	2	2	0	1	1	1	0	0					23	30	30	30		28	28	28			3	4	5		5	5	5
23	413	403	28	40	568	522	75.5131	84.0081	30	28	4	5	2	2	0	1	1	1	0	0					24	28	28	28		28	28	28			5	5	5		5	5	5
24	392	449	28	61	543	685	75.4367	66.3702	28	28	5	5	2	1	0	1	1	1	0	0					25	27	27	27		28	26	27			3	3	3		4	4	4
25	374	402	24	66	512	538	75.2019	85.3403	27	27	3	4	2	2	0	0	1	1	0	0

## Sheet:  SMOG
Question number	S		C		SMOG score			C Complex words (≥ 3 syllables)
	ChatGPT	DeepSeek	ChatGPT	DeepSeek	ChatGPT	DeepSeek
1	20	63	34	75	10.5776	9.36222
2	20	30	43	59	11.5056	11.1405
3	29	48	84	141	12.8518	12.9203
4	18	55	82	128	15.3222	11.8441
5	17	49	58	106	13.6811	11.5314
6	14	54	43	137	13.141	12.2284
7	21	45	57	110	12.5409	12.0608
8	22	50	62	120	12.7193	11.9792
9	28	104	86	149	13.141	9.96698
10	21	76	66	113	13.2567	10.095
11	19	42	75	87	14.4792	11.3511
12	33	48	97	105	12.9234	11.5784
13	23	51	92	108	14.5546	11.4424
14	33	66	121	138	14.0682	11.3897
15	34	64	89	165	12.3718	12.3018
16	32	53	97	157	13.0753	12.9614
17	15	53	108	155	18.458	12.8986
18	26	57	122	186	15.5039	13.4487
19	34	70	136	197	14.5546	12.7127
20	30	71	159	211	16.2808	12.9773
21	29	49	111	190	14.3056	14.3784
22	25	57	144	209	16.8397	14.0682
23	28	40	143	188	16.0393	15.514
24	28	61	139	194	15.8575	13.3169
25	24	66	146	198	17.2193	13.0239
